# Supplementary material for: Synthesis, Characterization, Cytotoxicity, Cellular Imaging, Molecular Docking, and ADMET Studies of Piperazine-Linked 1,8-Naphthalimide-Arylsulfonyl Derivatives
Source: Int J Mol Sci. 2024 Jan 15;25(2):1069. doi: 10.3390/ijms25021069 (PMC10816875; doi:10.3390/ijms25021069)
Supplement: Supplementary file 1 [file ijms-25-01069-s001.zip]

Archive with 1 entries (1 files):
- ijms-2782220-supplementary.pdf
